# Supplementary material for: A Simple Screen to Identify Promoters Conferring High Levels of Phenotypic Noise
Source: PLoS Genet. 2008 Dec 19;4(12):e1000307. doi: 10.1371/journal.pgen.1000307 (PMC2588653; doi:10.1371/journal.pgen.1000307)
Supplement: Table S1 — Sequenced inserts from selected and control populations. Sequence data from the 240 clones used for analysis. (0.07 MB XLS) [file pgen.1000307.s004.xls]

## Sheet: Sheet1
Clone	Treatment	name_of_hit	gene	cells1	cv1	mean1	cells2	cv2	mean2
01_01	Selected	flagellar biosynthesis protein	fliC	7640	0.787889	317.126	16715	0.748987	254.317
01_02	Selected	flagellar biosynthesis protein	fliC	8036	0.79669	362.583	18991	1.02297	204.571
01_03	Selected	ribulose-phosphate 3-epimerase		8048	0.584932	5.29576	5438	0.584641	5.38598
01_04	Selected	flagellar biosynthesis protein	fliC	8785	0.69861	334.196	9433	0.726814	243.374
01_05	Selected	flagellar biosynthesis protein	fliC	8620	0.741424	316.169	9725	0.712617	257.773
01_06	Selected	flagellar biosynthesis protein	fliC	9482	0.858769	322.909	9981	0.772702	278.594
01_07	Selected	flagellar biosynthesis protein	fliC	8998	0.85613	314.164	10647	0.818661	254.976
01_08	Selected	flagellar biosynthesis protein	fliC	9157	0.885002	231.85	9379	0.884248	197.726
01_09	Selected	no close genes on same strand		8763	0.609378	4.78121	6394	0.584617	5.01899
01_10	Selected	flagellar biosynthesis protein	fliC	8874	0.766072	282.81	10377	0.759373	231.634
01_11	Selected	flagellar biosynthesis protein	fliC	9802	0.808463	270.806	10030	0.861267	197.681
01_12	Selected	flagellar biosynthesis protein	fliC	10371	0.941673	237.116	10148	1.29983	102.531
01_13	Selected	no close genes on same strand		8812	0.615867	4.521	3806	0.640759	5.0875
01_14	Selected	flagellar biosynthesis protein	fliC	10319	0.796472	350.945	10867	0.810869	269.496
01_15	Selected	flagellar biosynthesis protein	fliC	10435	0.780473	334.3	11055	0.872039	238.333
01_16	Selected	flagellar biosynthesis protein	fliC	9888	0.859697	311.748	10383	0.820555	261.949
01_17	Selected	flagellar biosynthesis protein	fliC	10122	0.787127	285.532	10387	0.808322	217.421
01_18	Selected	putative outer membrane receptor		8636	0.532786	7.1301	6738	0.580666	7.35619
01_19	Selected	flagellar biosynthesis protein	fliC	9578	0.870893	294.793	10673	0.862211	244.39
01_20	Selected	flagellar hook-associated protein		8187	1.17295	131.844	6718	1.26291	108.471
01_21	Selected	flagellar biosynthesis protein	fliC	9992	0.913965	267.615	11662	1.23373	126.984
01_22	Selected	flagellar biosynthesis protein	fliC	9513	0.834567	251.662	10600	0.873722	193.899
01_23	Selected	no close genes on same strand		9109	0.585908	4.84736	7070	0.597146	5.07803
01_24	Selected	flagellar biosynthesis protein	fliC	11379	1.40261	135.342	10707	1.34611	130.43
03_01	Control	putative integral membrane protein		5280	0.617276	4.89887	9870	0.621894	5.14285
03_02	Control	no close genes on same strand		5624	0.590243	4.80066	10130	0.599057	4.80543
03_03	Control	putative transcriptional regulator		5589	0.493286	10.7913	5559	0.479262	11.1193
03_04	Control	succinyl-CoA synthetase alpha subunit		5994	0.566291	5.62159	6107	0.587545	5.50006
03_05	Control	putative fimbrial usher	safC	5893	0.593091	4.65524	6620	0.610348	4.66089
03_06	Control	no close genes on same strand		6186	0.588846	4.65049	6059	0.61456	4.95284
03_07	Control	2,5-diketo-D-gluconate reductase B	yafB	6003	0.569648	6.24872	5736	0.597571	6.31546
03_08	Control	response regulator		5735	0.576008	5.13406	7005	0.611474	5.1221
03_09	Control	pyridoxine kinase		6061	0.477412	11.1604	6154	0.503649	10.2425
03_10	Control	no close genes on same strand		5130	0.584976	4.99983	6574	0.605605	5.02393
03_11	Control	ribulose-phosphate 3-epimerase		6419	NA	6.7449	5639	NA	5.85733
03_12	Control	arginine repressor		2890	0.66186	8.3259	5718	0.593546	6.12687
03_13	Control	tetrathionate reductase complex subunit C		5506	0.545821	6.35778	6351	0.563728	6.00771
03_14	Control	putative outer membrane receptor		6624	0.564213	5.85076	6216	0.587503	6.27789
03_15	Control	no close genes on same strand		6217	0.586855	5.45286	6190	0.610091	6.0329
03_16	Control	putative outer membrane receptor		6141	0.69006	7.62681	7020	0.619496	7.5297
03_17	Control	no close genes on same strand		5616	0.590912	4.61915	6432	0.614149	4.89924
03_18	Control	Pb/Cd/Zn/Hg-transporting ATPase		6154	0.596629	4.47648	7025	0.626059	4.76976
03_19	Control	no close genes on same strand		5836	0.593384	4.80437	6820	0.620668	5.15903
03_20	Control	no close genes on same strand		6170	0.603869	4.83062	7136	0.606916	5.03933
03_21	Control	no close genes on same strand		6247	0.535564	8.00547	7020	0.546425	7.52044
03_22	Control	no close genes on same strand		5806	0.597869	4.54252	6801	0.619917	4.77261
03_23	Control	homoserine O-succinyltransferase	metA	6460	0.544379	6.58472	7120	0.559981	6.77388
03_24	Control	putative outer membrane receptor		6605	0.551	6.24739	6864	0.565771	5.84987
04_01	Selected	no close genes on same strand		4642	0.786559	22.457	11356	0.940001	14.504
04_02	Selected	no close genes on same strand		4591	0.76486	16.2195	11357	0.58988	16.9583
04_03	Selected	putative phosphotransferase system IIC component		5669	0.562512	5.62794	5699	0.585189	5.48535
04_04	Selected	no close genes on same strand		5187	0.557894	6.07285	5868	0.588422	6.19653
04_05	Selected	no close genes on same strand		5566	0.779193	22.6753	6726	0.765073	20.0095
04_06	Selected	phage shock protein G	pspG	5365	0.708182	27.709	5370	0.665394	21.9837
04_07	Selected	Na+/H+ antiporter		5150	0.451564	19.9984	6099	0.455284	18.8433
04_08	Selected	putative cytoplasmic protein	2881972	5446	0.521542	8.20286	5630	0.592089	7.98131
04_09	Selected	putative inner membrane protein		5675	0.581877	5.59287	6899	0.590538	5.3969
04_10	Selected	no close genes on same strand		5777	0.536723	6.95019	7294	0.55626	6.3694
04_11	Selected	no close genes on same strand		5014	0.538207	6.67525	6287	0.575491	6.33376
04_12	Selected	putative transport protein		4962	0.59488	5.16293	NA	NA	NA
04_13	Selected	no close genes on same strand		5736	0.477349	13.5973	6262	0.482979	12.5059
04_14	Selected	no close genes on same strand		6388	0.540336	7.00273	6767	0.579498	6.00535
04_15	Selected	putative phosphotransferase system IIC component		6681	0.572027	5.37831	NA	NA	NA
04_16	Selected	hypothetical protein		5870	0.586429	18.7792	6982	0.539008	15.3082
04_17	Selected	no close genes on same strand		6262	0.803134	19.9538	7067	0.757049	19.7789
04_18	Selected	putative cytoplasmic protein	yrbL	6031	1.00443	95.4336	6611	0.872058	64.9258
04_19	Selected	hypothetical protein		6089	0.56084	8.24796	6100	0.581084	7.41068
04_20	Selected	putative cytoplasmic protein		6031	0.541255	12.2394	7071	0.534738	9.81912
04_21	Selected	homoserine O-succinyltransferase	metA	6346	0.52169	7.27877	6997	0.55467	6.48852
04_22	Selected	putative phosphotransferase system IIC component		6138	0.559713	6.01524	5685	0.617495	5.9593
04_23	Selected	phosphoenolpyruvate-dependent sugar phosphotransferase system component		5223	0.565429	5.40249	6973	0.599959	5.3086
04_24	Selected	flagellar hook-associated protein		5606	1.32586	167.085	6388	1.55038	101.708
06_01	Control	no close genes on same strand		5834	0.600785	4.7615	10734	0.596516	4.71352
06_02	Control	phosphoenolpyruvate-dependent sugar phosphotransferase system component		6350	0.565217	6.52056	12122	0.586604	6.1582
06_03	Control	hypothetical protein		7041	0.504661	9.66245	6239	0.511802	9.86846
06_04	Control	hypothetical protein		5825	0.506916	8.98781	6449	0.548316	8.57417
06_05	Control	putative regulatory protein		5662	0.563056	7.58658	6009	0.565121	7.44789
06_06	Control	outer membrane putative efflux transporter		7068	0.603255	4.84042	5623	0.597726	5.02716
06_07	Control	no close genes on same strand		7057	0.574238	6.21124	6417	0.576779	5.80043
06_08	Control	hypothetical protein		5991	0.528346	11.2161	6665	0.505142	10.2081
06_09	Control	terminase-like large protein		6349	0.615004	5.00144	6020	0.603253	4.80366
06_10	Control	no close genes on same strand		6109	0.613418	4.89266	5711	0.597723	4.83622
06_11	Control	histidine ammonia-lyase		6457	0.571287	5.35529	6359	0.579942	5.2257
06_12	Control	phosphoenolpyruvate-dependent sugar phosphotransferase system component		6433	0.621849	5.56672	5912	0.616645	5.56041
06_13	Control	no close genes on same strand		6830	0.561039	6.70328	5461	0.554319	6.87197
06_14	Control	phosphoenolpyruvate-dependent sugar phosphotransferase system component		6852	0.63326	5.84841	5709	0.589783	5.14316
06_15	Control	polyhedral body protein		7026	0.654352	11.4814	6137	0.672413	16.2492
06_16	Control	no close genes on same strand		6767	0.604099	4.85762	7215	0.600277	4.72201
06_17	Control	Na+/H+ antiporter		6425	0.546329	34.8395	6117	0.47075	34.2547
06_18	Control	no close genes on same strand		5477	0.625537	4.84539	5745	0.610763	4.56477
06_19	Control	serine endoprotease		5801	0.608066	4.60908	7331	0.605352	4.56235
06_20	Control	putative outer membrane receptor		6583	0.548065	6.02216	7648	0.575466	5.80119
06_21	Control	outer membrane putative efflux transporter		5725	0.586065	4.83365	6880	0.596713	4.75367
06_22	Control	terminase-like large protein		5528	0.595325	4.62971	6289	0.616171	4.86865
06_23	Control	Mg2+ ATPase transporter		5353	0.566291	5.29193	6584	0.589389	5.16932
06_24	Control	terminase-like large protein		5702	0.610667	4.85146	6547	0.609565	4.73991
07_01	Selected	flagellar biosynthesis protein	fliC	7163	0.656292	479.215	19612	0.690122	341.759
07_02	Selected	no close genes on same strand		5580	0.615536	5.41139	9815	0.606974	5.14635
07_03	Selected	flagellar biosynthesis protein	fliC	7973	0.65858	452.71	11056	1.19924	157.154
07_04	Selected	flagellar biosynthesis protein	fliC	8078	0.671846	339.359	9889	0.771234	251.12
07_05	Selected	flagellar biosynthesis protein	fliC	7847	0.746025	324.885	NA	NA	NA
07_06	Selected	flagellar biosynthesis protein	fliC	8884	0.742018	308.718	11226	1.05283	177.798
07_07	Selected	flagellar biosynthesis protein	fliC	5073	0.870016	317.199	NA	NA	NA
07_08	Selected	2,5-diketo-D-gluconate reductase B	yafB	2902	0.717708	9.68676	6646	0.579362	6.13382
07_09	Selected	flagellar biosynthesis protein	fliC	6010	0.719411	296.328	10275	0.816917	247.593
07_10	Selected	flagellar biosynthesis protein	fliC	6354	0.838993	320.775	10475	0.783182	308.841
07_11	Selected	putative metal-dependent hydrolase	3096557	3155	0.585468	14.0905	NA	NA	NA
07_12	Selected	flagellar biosynthesis protein	fliC	5284	0.714248	365.443	NA	NA	NA
07_13	Selected	flagellar biosynthesis protein	fliC	6013	0.605138	490.193	NA	NA	NA
07_14	Selected	sigma N		5104	0.750701	9.64391	NA	NA	NA
07_15	Selected	flagellar biosynthesis protein	fliC	5758	0.646568	379.309	10482	0.757972	274.41
07_16	Selected	flagellar biosynthesis protein	fliC	8677	0.702	333.817	11336	0.80653	244.443
07_17	Selected	flagellar biosynthesis protein	fliC	9381	0.771754	316.404	11746	1.08827	161.101
07_18	Selected	flagellar biosynthesis protein	fliC	10181	1.06313	180.31	10422	0.758029	256.363
07_19	Selected	flagellar biosynthesis protein	fliC	9180	1.08648	164.675	10670	0.675823	287.46
07_20	Selected	flagellar biosynthesis protein	fliC	10289	0.80212	246.244	10567	0.73083	265.361
07_21	Selected	flagellar biosynthesis protein	fliC	10059	0.83712	272.128	10541	0.717635	330.653
07_22	Selected	flagellar biosynthesis protein	fliC	10161	0.80042	225.132	10336	1.15647	147.053
07_23	Selected	putative diguanylate cyclase/phosphodiesterase		4834	0.505323	12.582	7454	0.522866	10.3283
07_24	Selected	flagellar biosynthesis protein	fliC	10680	0.817719	283.766	9214	1.01167	264.55
09_01	Control	hypothetical protein		4108	0.67444	13.4826	12440	0.54352	7.60931
09_02	Control	no close genes on same strand		4191	0.743332	9.2019	12314	0.614296	4.65275
09_03	Control	glucose-6-phosphate 1-dehydrogenase	zwf	4053	0.551757	26.4277	5484	0.505444	23.3386
09_04	Control	putative acetyltransferase		4476	0.499808	24.3645	7731	0.399883	22.118
09_05	Control	outer membrane putative efflux transporter		4029	0.752154	9.1374	6013	0.599579	4.686
09_06	Control	no close genes on same strand		3488	0.696486	8.28991	6544	0.588751	6.07204
09_07	Control	putative outer membrane receptor		2998	0.691626	9.58436	6953	0.561585	6.89075
09_08	Control	putative Na+-dependent transporter		3477	0.696685	8.50018	6179	0.55478	6.39072
09_09	Control	outer membrane putative efflux transporter		3622	0.708213	7.72798	6596	0.595842	4.73326
09_10	Control	glucose-6-phosphate 1-dehydrogenase	zwf	3909	0.486902	25.8155	7083	0.451173	20.4586
09_11	Control	no close genes on same strand		3621	0.710515	7.44192	7189	0.616258	4.49174
09_12	Control	sulfate permease A protein		5143	0.890163	5.1922	6900	0.611223	4.42974
09_13	Control	succinyl-CoA synthetase alpha subunit		7816	NA	5.42799	8107	NA	4.78606
09_14	Control	no close genes on same strand		8033	0.604027	4.55513	6761	0.602636	4.56912
09_15	Control	no close genes on same strand		7188	0.626998	5.23416	9165	0.636245	5.01887
09_16	Control	no close genes on same strand		7417	0.597704	4.69829	8133	0.611116	4.71169
09_17	Control	no close genes on same strand		7516	0.590149	4.97775	7345	0.605636	5.03901
09_18	Control	putative regulatory protein		6535	0.368082	23.9881	8378	0.442779	18.7813
09_19	Control	no close genes on same strand		7249	0.63062	4.83288	7381	0.607928	4.52438
09_20	Control	sulfate permease A protein		7834	0.605721	4.60577	8009	0.611648	4.51013
09_21	Control	no close genes on same strand		7175	0.600491	5.41719	7584	0.585571	5.24604
09_22	Control	no close genes on same strand		7779	0.606089	4.61133	7048	0.626471	4.58661
09_23	Control	tetrathionate reductase complex subunit C		6989	0.612258	7.6102	6714	0.58363	7.32994
09_24	Control	no close genes on same strand		5851	0.592025	5.30748	6716	0.600565	4.92433
10_01	Selected	no close genes on same strand		5596	0.58392	5.31741	NA	NA	NA
10_02	Selected	putative outer membrane receptor		5551	0.564912	7.30302	NA	NA	NA
10_03	Selected	hypothetical protein	smp	4658	0.458429	29.3176	3587	0.589146	30.7005
10_04	Selected	hypothetical protein		6167	0.513402	9.60268	6034	0.564793	10.1485
10_05	Selected	putative aminotransferase		5524	0.589286	5.19095	5613	0.647319	6.64179
10_06	Selected	molecular chaperone DnaK		6611	0.658865	9.61193	6321	0.682726	11.1978
10_07	Selected	hypothetical protein		6648	0.495993	9.6609	6522	0.530767	10.5359
10_08	Selected	deoxyguanosinetriphosphate triphosphohydrolase		5772	0.488952	16.3887	6404	0.530223	18.3595
10_09	Selected	hypothetical protein		6441	0.518013	15.2049	5800	0.520132	16.6169
10_10	Selected	putative aminotransferase		6172	0.602816	4.84755	6790	0.717802	6.26456
10_11	Selected	nucleoside/purine/pyrimidine transporter		6104	0.792557	8.66709	5594	0.640954	11.6376
10_12	Selected	sulfate permease A protein		5915	0.536778	10.0735	NA	NA	NA
10_13	Selected	SOS repair enzyme	dinG	6914	0.586775	12.6994	NA	NA	NA
10_14	Selected	SOS repair enzyme	dinG	6987	0.561476	12.3615	6244	0.581717	14.2223
10_15	Selected	putative transport protein	abc	6661	0.767201	9.54151	4742	0.821476	12.1418
10_16	Selected	acetylglutamate kinase		6851	0.896159	11.1376	7999	0.923908	10.6674
10_17	Selected	putative inner membrane protein	249289	6219	0.657481	9.06016	5762	0.725048	9.29652
10_18	Selected	hypothetical protein		6799	0.51053	12.6252	5651	0.542325	13.197
10_19	Selected	SOS repair enzyme	dinG	6271	0.552526	9.54032	6011	0.564828	11.4039
10_20	Selected	no close genes on same strand		5520	0.573047	12.855	5773	0.625931	12.1453
10_21	Selected	hypothetical protein		7618	0.531781	8.74586	5736	0.545002	10.8685
10_22	Selected	hypothetical protein		7395	0.60853	12.3308	6301	0.565975	14.423
10_23	Selected	deoxyguanosinetriphosphate triphosphohydrolase		3723	0.603717	17.0997	4941	0.565133	14.1301
10_24	Selected	no close genes on same strand		6120	0.613774	7.6769	5668	0.633596	7.42147
12_01	Control	putative outer membrane receptor		6127	0.556601	8.2048	9324	0.577599	8.25052
12_02	Control	no close genes on same strand		6262	0.608036	4.70908	9647	0.646438	5.44967
12_03	Control	terminase-like large protein		5295	0.624022	5.43893	5151	0.653423	5.40015
12_04	Control	Na+/H+ antiporter		5350	0.460578	31.9635	NA	NA	NA
12_05	Control	putative outer membrane receptor		6632	0.547628	6.80929	5899	0.594961	7.68111
12_06	Control	hypothetical protein		6607	0.504362	9.75577	6110	0.548749	10.2156
12_07	Control	histidine ammonia-lyase		6716	0.589361	5.43814	5596	0.613189	5.90804
12_08	Control	DNA cytosine methylase	dcm	6113	0.408194	42.2602	4905	0.506499	40.7662
12_09	Control	no close genes on same strand		6597	0.60924	5.07848	4416	0.644212	5.8647
12_10	Control	no close genes on same strand		6616	0.468	22.6203	5086	0.470816	20.9454
12_11	Control	tetrathionate reductase complex subunit C		3523	0.694642	12.0083	5965	0.5806	8.10693
12_12	Control	no close genes on same strand		6302	0.599904	5.08228	5268	0.659834	5.6752
12_13	Control	putative anaerobic dimethylsulfoxide reductase subunit A		6952	0.579017	9.8189	5181	0.569148	14.9578
12_14	Control	hypothetical protein		6747	0.530634	8.71292	5365	0.541045	10.4536
12_15	Control	no close genes on same strand		6739	0.615612	4.89041	4996	0.655921	5.93384
12_16	Control	response regulator		7503	0.584502	5.45491	5729	0.625905	6.19311
12_17	Control	putative Na+-dependent transporter		6237	0.565055	6.43225	4992	0.641362	9.20014
12_18	Control	secreted effector protein	sopD	6240	0.596888	4.6697	4968	0.648644	5.79744
12_19	Control	secreted effector protein	sopD	6198	0.603675	4.67864	6210	0.632971	5.48378
12_20	Control	putative secreted protein		6890	0.609812	4.77894	5488	0.673103	6.16115
12_21	Control	no close genes on same strand		8374	0.524695	8.10361	NA	NA	NA
12_22	Control	no close genes on same strand		7202	0.610025	4.76164	5143	0.670516	5.92334
12_23	Control	hypothetical protein		3984	0.652273	15.3147	6116	0.578216	13.4308
12_24	Control	no close genes on same strand		6813	0.575449	5.30177	5813	0.640043	6.91849
13_01	Control	terminase-like large protein		5681	0.593031	4.85465	6918	0.627144	5.80492
13_02	Control	ilvGEDA operon leader peptide		5590	0.572411	5.78043	9512	0.606774	6.27081
13_03	Control	threonine dehydratase		5880	1.46463	60.2972	4634	1.35587	66.9463
13_04	Control	Na+/H+ antiporter		6081	0.468102	18.395	4539	0.478205	18.9697
13_05	Control	no close genes on same strand		5903	0.540494	7.49977	4742	0.576122	8.73707
13_06	Control	L-serine deaminase		6866	0.498892	26.8695	7378	0.563619	25.7126
13_07	Control	no close genes on same strand		6053	0.660451	22.603	6881	0.702357	18.4363
13_08	Control	N-acetylmuramoyl-L-alanine amidase	amiC	6526	0.534483	12.4519	5907	0.564959	12.1438
13_09	Control	no close genes on same strand		5981	0.606855	4.62285	5991	0.652727	5.68346
13_10	Control	transaldolase		6241	0.596323	4.76747	5987	0.627033	5.16474
13_11	Control	transaldolase		6357	0.584674	4.69419	NA	NA	NA
13_12	Control	putative ATP-binding protein		6308	0.560813	6.11486	5474	0.635902	7.00562
13_13	Control	tetrathionate reductase complex subunit B		6608	0.594756	5.58408	NA	NA	NA
13_14	Control	putative anaerobic dimethylsulfoxide reductase subunit A		7090	0.509148	10.8323	6271	0.52189	11.2493
13_15	Control	ilvGEDA operon leader peptide		7951	0.58472	5.45355	6250	0.621911	6.24598
13_16	Control	terminase-like large protein		6401	0.594438	4.58798	6135	0.644467	5.56545
13_17	Control	terminase-like large protein		6718	0.626595	5.02422	4532	0.673538	6.09017
13_18	Control	putative cytoplasmic protein		6733	0.585237	5.35304	5518	0.611945	6.09229
13_19	Control	no close genes on same strand		7107	0.774614	23.4063	6247	0.794988	20.7798
13_20	Control	putative glycosyl transferase		7542	1.7567	34.631	6634	1.71371	30.0862
13_21	Control	ilvGEDA operon leader peptide		6414	0.566521	5.49631	8006	0.604575	6.03035
13_22	Control	no close genes on same strand		6490	0.726576	20.1579	6057	0.830476	12.7873
13_23	Control	no close genes on same strand		7692	1.04406	15.5062	7324	0.941979	17.0442
13_24	Control	flagellar hook-associated protein		5971	1.1869	180.756	5368	1.16936	169.916
15_01	Control	phosphoenolpyruvate-dependent sugar phosphotransferase system component		4459	0.58347	5.8721	9875	0.633286	6.39453
15_02	Control	no close genes on same strand		4984	0.417676	33.1336	11780	0.440324	32.5178
15_03	Control	DNA helicase	recG	4925	0.576401	5.52168	5355	0.669184	6.75142
15_04	Control	putative 2,4-dihydroxyhept-2-ene-1,7-dioic acid aldolase		5190	0.576618	5.66418	6692	0.614239	5.94248
15_05	Control	histidine ammonia-lyase		4884	0.599043	5.89189	5364	0.595115	5.34032
15_06	Control	putative transcriptional regulator		5494	0.513125	10.5842	6933	0.516771	9.87615
15_07	Control	hypothetical protein		5301	0.526284	9.48538	3857	0.589698	8.55055
15_08	Control	no close genes on same strand		4593	0.655718	28.3058	4902	0.708311	23.2363
15_09	Control	polyhedral body protein		4873	0.54324	10.669	4120	0.635671	11.3868
15_10	Control	hypothetical protein		5065	0.560929	8.3625	6353	0.5368	8.19724
15_11	Control	putative transcriptional regulator		5741	0.5148	8.64833	6975	0.541782	8.44344
15_12	Control	transcriptional repressor		5291	0.565108	6.67486	6297	0.562396	6.18204
15_13	Control	2,5-diketo-D-gluconate reductase B	yafB	5871	0.558989	6.15712	5755	0.644149	7.00958
15_14	Control	Pb/Cd/Zn/Hg-transporting ATPase		5383	0.618202	5.07671	6427	0.64008	5.05165
15_15	Control	nicotinate-nucleotide--dimethylbenzimidazole phosphoribosyltransferase		5376	0.619287	5.15108	6620	0.619586	4.75942
15_16	Control	DNA helicase	recG	5288	0.614405	5.65884	7569	0.632152	5.57467
15_17	Control	no close genes on same strand		5574	0.599149	5.28651	7342	0.644138	5.39552
15_18	Control	putative inner membrane lipoprotein		5732	0.520004	153.053	6237	0.56491	158.595
15_19	Control	no close genes on same strand		4890	0.586522	6.12603	7074	0.59619	5.86761
15_20	Control	precorrin-8X methylmutase		6581	0.573152	5.53583	7016	0.657602	6.91397
15_21	Control	Pb/Cd/Zn/Hg-transporting ATPase		5024	0.601273	4.89939	5390	0.622868	5.17677
15_22	Control	no close genes on same strand		6151	0.61774	5.10475	5509	0.635167	5.29671
15_23	Control	no close genes on same strand		5644	0.541385	7.75958	5325	0.559103	7.8042
15_24	Control	no close genes on same strand		5214	0.582206	7.22203	6508	0.590262	6.82459
